# Supplementary material for: Method for verifying the air kerma strength of I‐125 plaques for the treatment of ocular melanoma
Source: J Appl Clin Med Phys. 2014 Jul 8;15(4):297–305. doi: 10.1120/jacmp.v15i4.4880 (PMC5875515; doi:10.1120/jacmp.v15i4.4880)
Supplement: Supplementary file 1 — Supplementary Material [file ACM2-15-297-s001.xls]

## Sheet: Data
	Figure 2 Data
	6	0.353061	0	0.353202
	7	0.348038	0.00698844	0.353202
	12	0.354563	0.0150517	0.353202
	13	0.369244	0.00280021	0.353202
	14	0.334514	0	0.353202
	15	0.34985	0.00935499	0.353202
	17	0.355986	0.0121617	0.353202
