# Supplementary material for: Method for verifying the air kerma strength of I‐125 plaques for the treatment of ocular melanoma
Source: J Appl Clin Med Phys. 2014 Jul 8;15(4):297–305. doi: 10.1120/jacmp.v15i4.4880 (PMC5875515; doi:10.1120/jacmp.v15i4.4880)
Supplement: Supplementary file 2 — Supplementary Material [file ACM2-15-297-s002.xls]

## Sheet: Histogram data
Bin	Frequency
-0.095	0	-0.1
-0.085	0	-0.09
-0.075	0	-0.08
-0.065	1	-0.07
-0.055	0	-0.06
-0.045	5	-0.05
-0.035	7	-0.04
-0.025	13	-0.03
-0.015	11	-0.02
-0.005	14	-0.01
0.005	18	0
0.015	9	0.01
0.025	9	0.02
0.035	13	0.03
0.045	7	0.04
0.055	6	0.05
0.065	1	0.06
0.075	1	0.07
0.085	0	0.08
0.095	0	0.09
0.105	0	0.1
More	0

## Sheet: Sheet1
Plaque ID	% Deviation
1	-0.0682578		Histogram Bins
2	-0.0537029		-0.095
3	-0.0529564		-0.085
4	-0.0529277		-0.075
5	-0.0529114		-0.065
6	-0.0457647		-0.055
7	-0.0448434		-0.045
8	-0.0443892		-0.035
9	-0.0426796		-0.025
10	-0.0410163		-0.015
11	-0.0405895		-0.005
12	-0.0393762		0.005
13	-0.0352535		0.015
14	-0.033545		0.025
15	-0.0329671		0.035
16	-0.0325332		0.045
17	-0.029799		0.055
18	-0.0286103		0.065
19	-0.0282949		0.075
20	-0.0277063		0.085
21	-0.0271606		0.095
22	-0.0269051		0.105
23	-0.0264642
24	-0.0259573
25	-0.025677
26	-0.0256401
27	-0.0247677
28	-0.0241891
29	-0.0236087
30	-0.0223059
31	-0.0218759
32	-0.0209927
33	-0.0208745
34	-0.0205069
35	-0.0203107
36	-0.0179406
37	-0.0178636
38	-0.0146508
39	-0.013364
40	-0.0131827
41	-0.0129101
42	-0.0125883
43	-0.0101468
44	-0.00909881
45	-0.00872088
46	-0.0082575
47	-0.00755624
48	-0.00750309
49	-0.00687139
50	-0.0061013
51	-0.0057821
52	-0.00416711
53	-0.0040199
54	-0.00391512
55	-0.00362058
56	-0.00347668
57	-0.000674925
58	-0.000628713
59	-0.000398293
60	-0.000384279
61	5.20073e-05
62	0.000362635
63	0.000561057
64	0.000960425
65	0.00257868
66	0.00283338
67	0.00421254
68	0.0042564
69	0.00486957
70	0.00519582
71	0.00553842
72	0.00801949
73	0.00870422
74	0.00917316
75	0.0096848
76	0.0109167
77	0.0119525
78	0.0140898
79	0.0159794
80	0.0166801
81	0.0167554
82	0.018347
83	0.0208323
84	0.0215168
85	0.0223216
86	0.0236087
87	0.0242568
88	0.0263328
89	0.0269051
90	0.027028
91	0.0292172
92	0.0297632
93	0.0298563
94	0.0300777
95	0.0306201
96	0.0316121
97	0.0329942
98	0.0335047
99	0.0336336
100	0.0342738
101	0.0350227
102	0.0355975
103	0.0382281
104	0.0391095
105	0.0398124
106	0.0401655
107	0.0431563
108	0.0468041
109	0.0491856
110	0.0507791
111	0.0510244
112	0.052041
113	0.0540544
114	0.0584582
115	0.0656675
